# Supplementary material for: Influence of Hexagonal Boron Nitride on Electronic Structure of Graphene
Source: Molecules. 2022 Jun 10;27(12):3740. doi: 10.3390/molecules27123740 (PMC9227148; doi:10.3390/molecules27123740)
Supplement: Supplementary file 1 [file molecules-27-03740-s001.zip]

Archive with 1 entries (1 files):
- molecules-1695883-supplementary.pdf
